# Supplementary material for: Expression of osteopontin, matrix metalloproteinase-2 and -9 proteins in vascular instability in brain arteriovenous malformation
Source: PeerJ. 2019 Jun 24;7:e7058. doi: 10.7717/peerj.7058 (PMC6596408; doi:10.7717/peerj.7058)
Supplement: Supplemental Information 1 — The raw data shows the reading of standards, blanks and samples. The were duplicates for each samples. The average absorbance readings were calculated and the concentrations were taken for each samples through the graph. [file peerj-07-7058-s001.xls]

## Sheet: Photometric1
Photometric1
Plate 1: Plate 1
Sample	1	2	3	4	5	6	7	8	9	10	11	12
A	Un_0001 1/1	Un_0009 1/1	Un_0017 1/1	Un_0025 1/1	Un_0033 1/1	Un_0041 1/1	Un_0049 1/1	Un_0057 1/1	Un_0065 1/1	Un_0073 1/1	Un_0081 1/1	Un_0089 1/1
B	Un_0002 1/1	Un_0010 1/1	Un_0018 1/1	Un_0026 1/1	Un_0034 1/1	Un_0042 1/1	Un_0050 1/1	Un_0058 1/1	Un_0066 1/1	Un_0074 1/1	Un_0082 1/1	Un_0090 1/1
C	Un_0003 1/1	Un_0011 1/1	Un_0019 1/1	Un_0027 1/1	Un_0035 1/1	Un_0043 1/1	Un_0051 1/1	Un_0059 1/1	Un_0067 1/1	Un_0075 1/1	Un_0083 1/1	Un_0091 1/1
D	Un_0004 1/1	Un_0012 1/1	Un_0020 1/1	Un_0028 1/1	Un_0036 1/1	Un_0044 1/1	Un_0052 1/1	Un_0060 1/1	Un_0068 1/1	Un_0076 1/1	Un_0084 1/1	Un_0092 1/1
E	Un_0005 1/1	Un_0013 1/1	Un_0021 1/1	Un_0029 1/1	Un_0037 1/1	Un_0045 1/1	Un_0053 1/1	Un_0061 1/1	Un_0069 1/1	Un_0077 1/1	Un_0085 1/1	Un_0093 1/1
F	Un_0006 1/1	Un_0014 1/1	Un_0022 1/1	Un_0030 1/1	Un_0038 1/1	Un_0046 1/1	Un_0054 1/1	Un_0062 1/1	Un_0070 1/1	Un_0078 1/1	Un_0086 1/1	Un_0094 1/1
G	Un_0007 1/1	Un_0015 1/1	Un_0023 1/1	Un_0031 1/1	Un_0039 1/1	Un_0047 1/1	Un_0055 1/1	Un_0063 1/1	Un_0071 1/1	Un_0079 1/1	Un_0087 1/1	Un_0095 1/1
H	Un_0008 1/1	Un_0016 1/1	Un_0024 1/1	Un_0032 1/1	Un_0040 1/1	Un_0048 1/1	Un_0056 1/1	Un_0064 1/1	Un_0072 1/1	Un_0080 1/1	Un_0088 1/1	Un_0096 1/1
Abs	1	2	3	4	5	6	7	8	9	10	11	12
A	1.8595	1.7953	0.1703	0.1863	0.1459	0.141	0.1148	0.112	0.0402	0.0431	0.1007	0.1041
B	1.6691	1.5835	0.193	0.2128	0.2111	0.1775	0.1211	0.1115	0.0499	0.0487	0.1066	0.0994
C	1.2031	1.2224	0.1216	0.1243	0.2163	0.2018	0.0979	0.1001	0.0407	0.0503	0.0983	0.0985
D	0.7373	0.7859	0.4443	0.245	0.1571	0.1733	0.108	0.0927	0.0406	0.055	0.1023	0.1025
E	0.5258	0.5408	0.141	0.1381	0.1168	0.1385	0.103	0.095	0.042	0.0433	0.099	0.0952
F	0.3912	0.3725	0.1758	0.1424	0.1344	0.1458	0.1049	0.0936	0.0398	0.0417	0.1001	0.1034
G	0.2381	0.3242	0.1369	0.1291	0.1114	0.1128	0.0926	0.0981	0.034	0.0395	0.1457	0.1429
H	0.1918	0.2537	0.1979	0.2624	0.1205	0.1302	0.097	0.0956	0.0332	0.0402	0.1203	0.1109

## Sheet: Sheet1
		OPN ELISA
					1.8595	1.7953
					1.6691	1.5835
					1.2031	1.2224
					0.7373	0.7859
					0.5258	0.5408
					0.3912	0.3725
					0.2381	0.3242
					0.1918	0.2537
					no	sample	abs 1	abs 2	average	ABS -BLANK	CONC2 ng/ml
						standard 1	1.8595	1.7953	1.8274	1.6046	0.3691
						standard 2	1.6691	1.5835	1.6263	1.4035	0.3621
						standard 3	1.2031	1.2224	1.21275	0.98995	0.3478
						standard 4	0.7373	0.7859	0.7616	0.5388	0.3321
						standard 5	0.5258	0.5408	0.5333	0.3105	0.3242
						standard 6	0.3912	0.3725	0.38185	0.15905	0.3314
						standard 7	0.2381	0.3242	0.28115	0.05835	0.3154
						blank	0.1918	0.2537	0.22275	-5e-05	0.3134
						pre 1	0.1703	0.1863	0.1783	-0.0445	0.3119
						pre 2	0.193	0.2128	0.2029	-0.0199	0.3127
						pre 3	0.1216	0.1243	0.12295	-0.09985	0.3099
						pre 4	0.4443	0.245	0.34465	0.12185	0.3176
						pre 5	0.141	0.1381	0.13955	-0.08325	0.3105
						pre 6	0.1758	0.1424	0.1591	-0.0637	0.3112
						post 1	0.1369	0.1291	0.133	-0.0898	0.3103
						post 2	0.1979	0.2624	0.23015	0.00735	0.3137
						post 3	0.1459	0.141	0.14345	-0.07935	0.3106
						post 4	0.2111	0.1775	0.1943	-0.0285	0.3124
						post 5	0.2163	0.2018	0.20905	-0.01375	0.3129
						post 6	0.1571	0.1733	0.1652	-0.0576	0.3114
						c1	0.1168	0.1385	0.12765	-0.09515	0.3101
						c2	0.1344	0.1458	0.1401	-0.0827	0.3105
						c3	0.1114	0.1128	0.1121	-0.1107	0.3096

## Sheet: Sheet2
		50	1.8274
		25	1.6263
		12.5	0.7616
		6.25	0.5333
		3.12	0.3819
		1.56	0.2812
		0.78	0.2228

## Sheet: Sheet3
	OPN ELISA
				SAMPLE	ABS 1	ABS 2	AVERAGE	ABS-B	CONC ng/ml
				pre 1	0.1703	0.1863	0.1783	-0.0445	0.312
				pre 2	0.193	0.2128	0.2029	-0.0199	0.313
				pre 3	0.1216	0.1243	0.12295	-0.09985	0.31
				pre 4	0.4443	0.245	0.34465	0.12185	0.3176
				pre 5	0.141	0.1381	0.13955	-0.08325	0.3105
				pre 6	0.1758	0.1424	0.1591	-0.0637	0.3112
				post 1	0.1369	0.1291	0.133	-0.0898	0.3103
				post 2	0.1979	0.2624	0.23015	0.00735	0.3137
				post 3	0.1459	0.141	0.14345	-0.07935	0.3106
				post 4	0.2111	0.1775	0.1943	-0.0285	0.3124
				post 5	0.2163	0.2018	0.20905	-0.01375	0.3129
				post 6	0.1571	0.1733	0.1652	-0.0576	0.3114
				c1	0.1168	0.1385	0.12765	-0.09515	0.3101
				c2	0.1344	0.1458	0.1401	-0.0827	0.3105
				c3	0.1114	0.1128	0.1121	-0.1107	0.3096
