# Supplementary material for: Expression of osteopontin, matrix metalloproteinase-2 and -9 proteins in vascular instability in brain arteriovenous malformation
Source: PeerJ. 2019 Jun 24;7:e7058. doi: 10.7717/peerj.7058 (PMC6596408; doi:10.7717/peerj.7058)
Supplement: Supplemental Information 2 — The raw data shows the reading of standards, blanks and samples. The were duplicates for each samples. The average absorbance readings were calculated and the concentrations were taken for each samples through the graph. [file peerj-07-7058-s002.xlsx]

## Sheet: Sheet1
LALITA MMP2											Concentration	Measurement	Concentration	Measurement
											68.59	4.385	68.59	2
									a	4.245	78.47	4.418	68.59	5
									b	1.59	89.76	4.459	205.8	9
									c	65840	102.7	4.511	205.8	3
									d	7740	117.5	4.574	617.3	20
									MSE	493.9	134.4	4.653	617.3	15
									R²	0.9995	153.7	4.75	1852	17
									SS	6915	175.9	4.87	1852	20
									SYX	26.3	201.2	5.019	5556	157.5
											230.2	5.204	5556	156
											263.3	5.433	16670	778
											301.2	5.716	16670	794
											344.6	6.067	50000	3095
											394.2	6.501	50000	2983
											451	7.039
											515.9	7.705
											590.2	8.53
											675.2	9.552
											772.4	10.82
											883.7	12.38
											1011	14.32
	Calibrator	Wells	Conc.	Raw (Corrected)	SEM	Backfit	Recovery %				1156	16.72
	Standard1	A1	68.59	2	1.5	< Curve	-				1323	19.69
		B1		5		198.1	288.7				1513	23.37
	Standard2	C1	205.8	9	3	630.1	306.3				1731	27.92
		D1		3		< Curve	-				1981	33.54
	Standard3	E1	617.3	20	2.5	1340	217				2266	40.5
		F1		15		1053	170.6				2592	49.1
	Standard4	G1	1852	17	1.5	1173	63.32				2965	59.72
		H1		20		1340	72.34				3392	72.83
	Standard5	A2	5556	158	0.75	5664	101.9				3881	89.02
		B2		156		5628	101.3				4440	109
	Standard6	C2	16670	778	8	16540	99.24				5079	133.5
		D2		794		16780	100.7				5810	163.7
	Standard7	E2	50000	3100	56	50960	101.9				6647	200.8
		F2		2980		49050	98.1				7604	246.2
											8699	301.8
											9952	369.4
	Sample	Wells	Raw	Background Corrected	Conc. (pg/ml)	Conc. (Average) (pg/ml)	%CV	SD	SEM		11380	451.4
	QC1	A3	54	23.5	1230	1505	25.9	390	276		13020	550.6
		B3	65		1781						14900	669.7
	QC2	C3	166	128	4990	4926	1.83	90.3	63.8		17040	811.9
		D3	161		4862						19500	980.2
	CASE 1 (PRE)	E3	1280	1010	23200	19800	24.2	4800	3390		22310	1178
		F3	805		16410						25520	1407
	CASE1 (POST)	G3	1630	1530	28140	27220	4.76	1300	916		29190	1670
		H3	1500		26310						33400	1966
	CASE 2 (PRE)	A4	1210	1220	22280	22910	3.9	894	632		38210	2295
		B4	1300		23550						43710	2655
	CASE 2 (POST)	C4	2100	2130	34840	35800	3.82	1370	967		50000	3039
		D4	2230		36770
	CASE 3 (PRE)	E4	1650	1590	28460	28130	1.65	465	329
		F4	1610		27800
	CASE 3 (POST)	G4	2460	2280	40180	38010	8.08	3070	2170
		H4	2170		35840
	CASE 4 (PRE)	A5	10	-26	< Curve	-	-	-	-
		B5	10		< Curve
	CASE 4 (POST)	C5	9	-26	< Curve	-	-	-	-
		D5	11		< Curve
	CASE 5 (PRE)	E5	2630	2500	42710	41350	4.65	1920	1360
		F5	2450		39990
	CASE 5 (POST)	G5	3280	3310	53490	54740	3.24	1770	1250
		H5	3410		56000
	CASE 6 (PRE)	A6	1360	1310	24330	24120	1.23	297	210
		B6	1330		23910
	CASE 6 (POST)	C6	2090	1730	34630	30040	21.6	6490	4590
		D6	1440		25450
	CASE 7 (PRE)	E6	1900	1840	31880	31560	1.43	451	319
		F6	1850		31240
	CASE 7 (POST)	G6	2140	2010	35430	34100	5.51	1880	1330
		H6	1960		32770
	CASE 8 (PRE)	A7	2080	1810	34570	31150	15.5	4830	3420
		B7	1600		27730
	CASE 8 (POST)	C7	2260	2280	37190	37940	2.8	1060	751
		D7	2360		38690
	CASE 9 (PRE)	E7	1830	1640	30930	28780	10.6	3050	2150
		F7	1520		26620
	CASE 9 (POST)	G7	1510	1560	26460	27590	5.81	1600	1130
		H7	1670		28720
	CASE 10 (PRE)	A8	1940	1490	32480	26660	30.9	8230	5820
		B8	1110		20850
	CASE 10 (POST)	C8	1880	1710	31650	29710	9.21	2740	1940
		D8	1600		27780
	CONTROL 1	E8	65	35.5	1781	2053	18.7	385	272
		F8	78		2325
	CONTROL 2	G8	106	64	3303	3105	9.02	280	198
		H8	94		2907
	CONTROL 3	A9	93	63.5	2873	3088	9.85	304	215
		B9	106		3303
	CONTROL 4	C9	81	50	2440	2622	9.8	257	182
		D9	91		2803
	CONTROL 5	E9	96	61	2975	3009	1.58	47.5	33.6
		F9	98		3042
	Blank	G2	35	0	< Curve	-	-	-	#NAME?
		H2	37		< Curve
The highlighted samples are outside the range of the curve fit and/or the range of the standards.
