# Supplementary material for: Expression of osteopontin, matrix metalloproteinase-2 and -9 proteins in vascular instability in brain arteriovenous malformation
Source: PeerJ. 2019 Jun 24;7:e7058. doi: 10.7717/peerj.7058 (PMC6596408; doi:10.7717/peerj.7058)
Supplement: Supplemental Information 3 — The raw data shows the reading of standards, blanks and samples. The were duplicates for each samples. The average absorbance readings were calculated and the concentrations were taken for each samples through the graph. [file peerj-07-7058-s003.xlsx]

## Sheet: Sheet1
LALITA MMP9											Concentration	Measurement	Concentration	Measurement
											13.72	10.8	13.72	10
									a	0.2105	15.7	12.33	13.72	14
									b	1.003	17.96	14.07	41.15	35
									c	21080	20.54	16.08	41.15	31
									d	16670	23.5	18.37	123.5	106
									MSE	3345	26.88	20.99	123.5	101
									R²	0.999	30.75	23.98	370.4	250
									SS	46830	35.18	27.41	370.4	280
									SYX	68.43	40.25	31.34	1111	844
											46.04	35.82	1111	835
											52.67	40.96	3333	2247
											60.25	46.83	3333	2276
											68.93	53.54	10000	5505
											78.86	61.22	10000	5206
											90.21	70
											103.2	80.04
											118.1	91.51
											135.1	104.6
											154.5	119.6
											176.8	136.7
											202.2	156.2
	Calibrator	Wells	Conc.	Raw (Corrected)	SEM	Backfit	Recovery %				231.3	178.5
	Standard1	A1	13.72	10	2	12.69	92.49				264.6	204
		B1		14		17.86	130.2				302.7	233
	Standard2	C1	41.15	35	2	44.98	109.3				346.3	266.1
		D1		31		39.81	96.75				396.2	303.9
	Standard3	E1	123.5	106	2.5	136.9	110.8				453.2	346.8
		F1		101		130.4	105.6				518.5	395.7
	Standard4	G1	370.4	250	15	325.1	87.76				593.1	451.3
		H1		280		364.6	98.45				678.5	514.5
	Standard5	A2	1111	844	4.5	1135	102.1				776.2	586.2
		B2		835		1122	101				888	667.4
	Standard6	C2	3333	2250	14.5	3303	99.1				1016	759.5
		D2		2280		3353	100.6				1162	863.5
	Standard7	E2	10000	5510	150	10420	104.2				1329	980.9
		F2		5210		9596	95.96				1521	1113
											1740	1262
											1990	1428
	Sample	Wells	Raw	Background Corrected	Conc. Pg/ml	Conc. (Average) pg/ml	%CV	SD	SEM		2277	1615
	QC1	A3	188	153	195.4	197.3	1.4	2.76	1.96		2605	1823
		B3	191		199.3						2980	2053
	QC2	C3	668	612	837.8	812	4.48	36.4	25.7		3409	2309
		D3	631		786.3						3900	2591
	CASE 1 (PRE)	E3	3530	2920	5613	4538	33.5	1520	1080		4461	2900
		F3	2380		3463						5104	3238
	CASE1 (POST)	G3	3220	3170	4996	4967	0.824	40.9	28.9		5839	3604
		H3	3190		4938						6679	4000
	CASE 2 (PRE)	A4	606	636	752.8	844.3	15.3	129	91.5		7641	4425
		B4	739		935.9						8741	4877
	CASE 2 (POST)	C4	3850	3740	6271	6121	3.46	212	150		10000	5355
		D4	3710		5972
	CASE 3 (PRE)	E4	5430	5230	10110	9659	6.56	633	448
		F4	5100		9211
	CASE 3 (POST)	G4	8130	7910	19870	19040	6.19	1180	833
		H4	7760		18200
	CASE 4 (PRE)	A5	1930	1900	2720	2731	0.586	16	11.3
		B5	1950		2742
	CASE 4 (POST)	C5	571	654	704.4	870.3	27	235	166
		D5	811		1036
	CASE 5 (PRE)	E5	3070	2950	4703	4564	4.32	197	139
		F5	2920		4424
	CASE 5 (POST)	G5	5330	5380	9830	10060	3.29	331	234
		H5	5500		10300
	CASE 6 (PRE)	A6	2280	2210	3298	3242	2.44	79.3	56
		B6	2210		3186
	CASE 6 (POST)	C6	5520	5090	10340	9314	15.6	1450	1030
		D6	4730		8288
	CASE 7 (PRE)	E6	4620	4600	8028	8056	0.497	40.1	28.3
		F6	4650		8085
	CASE 7 (POST)	G6	3690	3200	5935	5058	24.5	1240	877
		H6	2780		4180
	CASE 8 (PRE)	A7	2430	2580	3548	3883	12.2	474	335
		B7	2800		4218													z
	CASE 8 (POST)	C7	5410	5170	10040	9500	8.03	763	539
		D7	5000		8960
	CASE 9 (PRE)	E7	3840	4050	6259	6798	11.2	763	540
		F7	4330		7338
	CASE 9 (POST)	G7	1900	1900	2673	2727	2.83	77.1	54.5
		H7	1970		2782
	CASE 10 (PRE)	A8	6470	6480	13250	13430	1.89	253	179
		B8	6570		13610
	CASE 10 (POST)	C8	6530	6590	13470	13810	3.47	480	339
		D8	6730		14150
	CONTROL 1	E8	110	75.5	94.09	97.33	4.7	4.58	3.24
		F8	115		100.6
	CONTROL 2	G8	96	56	75.98	72.11	7.61	5.48	3.88
		H8	90		68.23
	CONTROL 3	A9	153	103	149.8	132.3	18.7	24.8	17.5
		B9	126		114.8
	CONTROL 4	C9	86	52	63.06	66.94	8.19	5.48	3.88
		D9	92		70.81
	CONTROL 5	E9	122	92	109.6	118.7	10.8	12.8	9.07
		F9	136		127.8
	Blank	G2	36	0	< Curve	1.031	-	-	0
		H2	38		1.031
The highlighted samples are outside the range of the standard measurements.
